# Supplementary material for: A renewed call for transdisciplinary action on NCDs
Source: BMC Int Health Hum Rights. 2020 Aug 28;20:22. doi: 10.1186/s12914-020-00241-z (PMC7453365; doi:10.1186/s12914-020-00241-z)
Supplement: Supplementary file 1 — Additional file 1. [file 12914_2020_241_MOESM1_ESM.xlsx]

## Sheet: Manuscript & Author details
Manuscript Upload Form - Manuscript Details
Required fields appear in Red.
Ensure ALL fields (MS details, Author details) are filled in accurately. Incomplete information will delay the upload process.
In completing the upload on behalf of authors, the Editorial Office will agree to the following on behalf of each author: For all journals: • I confirm that I have read Springer Nature's guidance on competing interests and have included a statement indicating that none of the authors has any competing interests in the manuscript For applicable journals: • Does your manuscript report data collecte…
JOURNAL NAME:				BMC International Health and Human Rights				Author Details:
Manuscript Details:								CORRESPONDING AUTHOR DETAILS							CO-AUTHOR 1 DETAILS							CO-AUTHOR 2 DETAILS (insert additional columns for more co-authors)														[Please note amended Sub/Accept dates must be communicated to, and approved, with Production in advance of upload]
#	Manuscript title	Abstract	Article type	APC option (Agree to pay/Waiver/Membership)	Classifications	Special Issue/Thematic Series	Section/Category	Corresponding author title (Prof/Dr)	Corresponding author first name	Corresponding author middle name/initial	Corresponding author last name	Corresponding author email address	Corresponding author Institution	Corresponding author country	Co-author title (Prof/Dr)	Co-author first name	Co-author middle name/initial	Co-author last name	Co-author email address	Co-author affiliation/ institution	Co-author country	Co-author title (Prof/Dr)	Co-author first name	Co-author middle name/initial	Co-author last name	Co-author email address	Co-author affiliation/institution	Co-author country	Co-author title (Prof/Dr)	Co-author first name	Co-author middle name/initial	Co-author last name	Co-author email address	Co-author affiliation/institution	Co-author country	Submission Date	Acceptance Date
1	A renewed call for transdisciplinary action on NCDs	Yes	Editorial	Full waiver	N/A	Yes - Curbing the lifestyle disease pandemic: engaging in a transdisciplinary research agenda for effective interventions	Healthcare policy and law	Prof	Brigit		Toebes	b.c.a.toebes@rug.nl	University of Groningen	the Netherlands	Dr	Marlies		Hesselman	m.m.e.hesselman@rug.nl	University of Groningen	the Netherlands	Prof	Jochen		Mierau	j.o.mierau@rug.nl	University of Groningen	the Netherlands	Assoc. Prof	Jitse	P	van Dijk	j.p.van.dijk@umcg.nl	University of Groningen	the Netherlands
2
3
4
5
6
7
8
9
10
